# Supplementary material for: Monitoring Atypical Metabolite Biomarkers in Patients with Bile Acid Synthesis Disorders by a Novel Targeted Tandem Mass Spectrometry Assay
Source: Metabolites. 2026 Jun 23;16(7):436. doi: 10.3390/metabo16070436 (PMC13413685; doi:10.3390/metabo16070436)
Supplement: Supplementary file 1 [file metabolites-16-00436-s001.zip]

Archive with 1 entries (1 files):
- metabolites-4273203-supplementary.pdf
